# Supplementary material for: Novel Catalyst Composites of Ni- and Co-Based Nanoparticles Supported on Inorganic Oxides for Fatty Acid Hydrogenations
Source: Nanomaterials (Basel). 2023 Apr 22;13(9):1435. doi: 10.3390/nano13091435 (PMC10180328; doi:10.3390/nano13091435)
Supplement: Supplementary file 1 [file nanomaterials-13-01435-s001.zip]

Archive with 1 entries (1 files):
- nanomaterials-2354546-supplementary.pdf
